# Supplementary material for: Structural basis for the rescue of hyperexcitable cells by the amyotrophic lateral sclerosis drug Riluzole
Source: Nat Commun. 2024 Sep 28;15:8426. doi: 10.1038/s41467-024-52539-4 (PMC11438954; doi:10.1038/s41467-024-52539-4)
Supplement: Supplementary file 9 — Source Data [file 41467_2024_52539_MOESM9_ESM.xlsx]

## Sheet: Figure 2A
Saturation Time (s)	STD (%)	Y-fit = STDmax(1-exp(-ksat*t))	residual	res^2
0	0	0	0	0
0.25	1.3	1.2994	0.000596973	3.56376e-07
0.5	1.9	2.10189	-0.201893	0.0407607
0.75	2.7	2.5975	0.102503	0.0105069
1	3	2.90357	0.0964262	0.00929801
1.5	3.3	3.20934	0.0906576	0.0082188
2	3.3	3.32597	-0.0259653	0.000674197
4	3.3	3.39635	-0.0963507	0.00928345
				SSR
				0.0787423
STDmax	ksat	cross saturation rate σ
3.39787	1.92777	6.5503

## Sheet: Figure 3A
Date_Cell Number	Construct	[Riluzole] (uM)		Steady-State Inactivation V1/2
				File #	V1/2 pre	slope pre	V1/2 post	slope post	deltaV1/2
Feb14_5	NavMS	Vehicle		2; 6	-82.232	-2.6148	-86.756	-2.4538	-4.524
Feb14_7	NavMS	Vehicle		2;6	-77.879	-3.3954	-82.271	-3.4504	-4.392
Mar23_1	NavMS	Vehicle		9; 11	-82.12	-3.7744	-83.655	-3.7563	-1.535
Mar23_7	NavMS	Vehicle		15; 18	-91.482	-3.1244	-94.483	-4.1406	-3.001
Mar23_8	NavMS	Vehicle		9; 12	-79.717	-3.8139	-83.813	-4.5938	-4.096
May10_2	NavMS	Vehicle		7; 21	-84.209	-4.1501	-77.168	-3.529	7.041
May13_5	NavMS	Vehicle		7; 9	-75.998	-2.865	-79.259	-2.8649	-3.261
May18_2	NavMS	Vehicle		5; 7	-79.0368	-3.2828	-83.227	-3.2258	-4.1902
May18_3	NavMS	Vehicle		7; 9	-78.273	-2.6649	-81.993	-2.5041	-3.72
May18_4	NavMS	Vehicle		8; 19	-86.58	-3.4235	-88.985	-3.4767	-2.405
May18_6	NavMS	Vehicle		6; 10	-85.769	-2.4597	-87.707	-2.0936	-1.938
				AVG	-82.1178	-3.23354	-84.4834	-3.28082	-2.36556
				SD	4.59103	0.546525	4.80035	0.754367	3.27852
				SEM	1.38425	0.164783	1.44736	0.22745	0.98851
Jan13_3	NavMS	1		4;7	-89.182	-2.791	-94.241	-2.7235	-5.059
Feb10_1	NavMS	1		4; 6	-76.483	-2.8899	-82.407	-2.7687	-5.924
Feb10_4	NavMS	1		2; 6	-76.164	-2.1097	-82.805	-2.834	-6.641
Feb10_6	NavMS	1		2; 7	-77.59	-3.3916	-82.918	-2.7096	-5.328
Feb11_1	NavMS	1		6; 10	-93.458	-2.6965	-92.365	-2.097	1.093
				AVG	-82.5754	-2.77574	-86.9472	-2.62656	-4.3718
				SD	8.1418	0.458922	5.8429	0.299984	3.11485
				SEM	3.64112	0.205236	2.61302	0.134157	1.393
Nov26_1	NavMS	2.5		5; 9	-76.438	-3.088	-86.318	-2.7878	-9.88
Nov30_2	NavMS	2.5		3; 10	-86.629	-4.2177	-95.095	-3.3583	-8.466
Jan13_2	NavMS	2.5		2; 5	-79.547	-3.7422	-83.719	-3.0758	-4.172
Jan26_4	NavMS	2.5		4; 6	-83.533	-3.3434	-89.671	-2.7537	-6.138
Jan26_8	NavMS	2.5		3; 5	-86.772	-3.5319	-96.101	-3.0941	-9.329
Feb 12_2	NavMS	2.5		4; 6	-92.03	-2.9261	-101.19	-1.9483	-9.16
Feb12_3	NavMS	2.5		3; 7	-81.765	-2.6498	-88.408	-2.7611	-6.643
Feb12_4	NavMS	2.5		3; 7	-92.025	-4.6089	-100.24	-4.1346	-8.215
Feb12_10	NavMS	2.5		3; 7	-74.657	-3.1399	-82.942	-2.7128	-8.285
Mar9_2	NavMS	2.5		2; 11	-69.554	-2.9228	-81.387	-2.6815	-11.833
Mar10_2	NavMS	2.5		4; 9	-99.535	-2.9199	-106.71	-3.0286	-7.175
Mar10_6?	NavMS	2.5		3; 9?	-74.926	-2.6545	-94.919	-2.3341	-19.993
May20_1	NavMS	2.5		7; 11	-95.924	-2.5204	-107.58	-1.8828	-11.656
May20_3	NavMS	2.5		5; 9	-81.167	-4.1805	-88.321	-3.5342	-7.154
May20_4	NavMS	2.5		6; 12	-80.732	-3.5523	-87.287	-2.9812	-6.555
May25_2	NavMS	2.5		6; 13	-90.208	-4.2198	-121.27	-3.6406	-31.062
May25_4	NavMS	2.5		5; 17	-76.163	-4.0911	-83.189	-3.234	-7.026
May25_5	NavMS	2.5		5; 11	-92.629	-3.6255	-99.78	-2.5541	-7.151
				AVG	-84.1241	-3.44082	-94.1182	-2.91653	-9.99406
				SD	8.33273	0.632956	10.6001	0.563587	6.25102
				SEM	1.96404	0.149189	2.49846	0.132839	1.47338
Nov25_2	NavMS	5		7; 11	-86.204	-2.1969	-92.94	-2.3856	-6.736
Nov25_4	NavMS	5		4; 11	-86.97	-2.8353	-102.43	-2.2956	-15.46
Nov26_4	NavMS	5		4; 8	-79.533	-2.8333	-87.43	-2.2764	-7.897
Mar3_8	NavMS	5		3; 12	-80.433	-2.1236	-97.419	-2.8602	-16.986
Mar4_1	NavMS	5		6; 9	-93.443	-3.1067	-97.435	-2.667	-3.992
Mar4_7	NavMS	5		2; 12	-85.916	-2.7193	-94.318	-2.3641	-8.402
May27_1	NavMS	5		7; 13	-80.227	-3.2568	-90.993	-2.0687	-10.766
May27_7	NavMS	5		7; 15	-87.988	-3.7794	-101.25	-2.6553	-13.262
				AVG	-85.0892	-2.85641	-95.5269	-2.44661	-10.4376
				SD	4.7786	0.543351	5.09758	0.258651	4.50455
				SEM	1.68949	0.192104	1.80227	0.0914469	1.5926
Feb16_7	NavMS	25		2;8	-80.505	-3.0312	-96.356	-2.49	-15.851
Mar2_3	NavMS	25		5;8	-85.369	-3.1824	-107.71	-2.3042	-22.341
Mar2_4	NavMS	25		2;7	-82.774	-2.5962	-87.832	-2.5657	-5.058
Mar3_3	NavMS	25		6; 8	-91.596	-5.4303	-102.67	-3.5953	-11.074
Mar3_6	NavMS	25		4; 11	-81.6386	-3.82729	-88.401	-2.5942	-6.7624
Mar7_5	NavMS	25		2; 12	-80.991	-2.0176	-100.89	-2.449	-19.899
				AVG	-83.8123	-3.3475	-97.3098	-2.6664	-13.4976
				SD	4.18832	1.18563	7.99774	0.466428	7.03116
				SEM	1.70988	0.484033	3.26506	0.190419	2.87046

## Sheet: Figure 3B
Date_Cell Number	Construct	[Riluzole] (uM)			Inactivation Recovery Time Constant
					Pre-Perfusion					Post-Perfusion
				File Number	Y0	A1	tau1	A2	tau2	Y0	A1	tau1	A2	tau2
Mar23_1	NavMS	Vehicle		8; 15	0.92954	-0.40287	0.014056	-0.46341	0.019278	0.94382	-0.42116	0.0061841	-0.53929	0.035362
Mar23_7	NavMS	Vehicle		14; 23	0.92764	-0.61221	0.0052598	-0.37487	0.016175	0.87357	-0.44966	0.025217	-0.45477	0.025404
Mar23_8	NavMS	Vehicle		10; 16	0.90428	-0.78047	0.007773	-0.13853	0.1762	0.97156	-0.58406	0.0067884	-0.35146	0.043584
May10_2	NavMS	Vehicle		5; 20	0.9593	-0.81172	0.0052903	-0.18495	0.097336	0.95932	-0.50641	0.0028835	-0.46612	0.03705
May13_5	NavMS	Vehicle		6; 13	0.96352	-0.78207	0.005928	-0.22468	0.083701	0.97788	-0.64144	0.0074011	-0.385355	0.063755
May18_2	NavMS	Vehicle		4; 10	0.97189	-0.9218	0.0062851	-0.11957	0.12243	0.99171	-0.62668	0.0089384	-0.39503	0.069065
May18_3	NavMS	Vehicle		6; 14	0.99482	-0.80223	0.0091274	-0.22316	0.18799	0.95496	-0.4841	0.0095108	-0.48786	0.065707
May18_4	NavMS	Vehicle		6; 21	0.97238	-0.66247	0.0042018	-0.34324	0.03204	0.98147	-0.73512	0.0080939	-0.30002	0.06668
May18_6	NavMS	Vehicle		7; 13	0.97667	-0.83947	0.011068	-0.16801	0.45492	unfittable - lost seal
				AVG								0.00937715		0.0508259
				SD								0.00671594		0.0173215
				SEM								0.00237445		0.00612409
Mar9_2	NavMS	2.5		5; 10	0.96432	-0.67946	0.011914	-0.33835	0.20075	0.96966	-0.1777	0.015898	-0.75675	0.092746
Mar10_2	NavMS	2.5		7; 12	0.9267	-0.63091	0.013096	-0.32626	0.073258	0.96581	-0.53478	0.028736	-0.41282	0.081689
May20_1	NavMS	2.5		6; 12	0.97634	-0.61428	0.015379	-0.3003	0.085582	0.96796	-0.7084	0.048141	-0.21477	0.19953
May20_3	NavMS	2.5		4; 10	0.97118	-0.59312	0.005131	-0.40637	0.060177	0.95884	-0.86143	0.038104	-0.090096	0.21592
May20_4	NavMS	2.5		5; 11	0.93955	-0.54044	0.0043113	-0.43247	0.040328	0.96903	-0.38418	0.033379	-0.54009	0.04548
May25_2	NavMS	2.5		7; 12	0.98032	-0.52528	0.0071063	-0.47448	0.022498	0.95022	-0.44797	0.06301	-0.41913	0.059136
May25_4	NavMS	2.5		6; 13	0.95355	-0.63828	0.0049261	-0.3575	0.02848	0.96915	-0.16656	0.0045422	-0.82755	0.028331
May25_5	NavMS	2.5		; 10	Did not record					0.96515	-0.48191	0.04352	-0.46565	0.039596
				AVG								0.0344163		0.0953035
				SD								0.0184049		0.0726857
				SEM								0.0065071		0.0256983
Mar3_8	NavMS	5		6; 11	0.95429	-0.23321	0.0072135	-0.77207	0.046751	0.94275	-0.46282	0.055854	-0.46426	0.056068
Mar4_1	NavMS	5		7; 12	0.97599	-0.67557	0.0080595	-0.34953	0.1183	0.96084	-0.43932	0.06153	-0.43736	0.05522
Mar4_7	NavMS	5		5; 11	0.96121	-0.55781	0.0085532	-0.44248	0.070929	0.95871	-0.92481	0.039933	-0.066717	0.21245
May27_1	NavMS	5		6; 12	0.97243	-0.75914	0.0095481	-0.20745	0.073991	0.9448	-0.74098	0.048361	-0.20214	0.43469
May27_7	NavMS	5		8; 14	0.95138	-0.74353	0.010506	-0.27727	0.083406	0.98989	-0.82173	0.043162	-0.13476	0.29704
				AVG								0.049768		0.211094
				SD								0.00891249		0.162568
				SEM								0.00398579		0.0727026
Mar2_3	NavMS	25		6; 11	0.9546	-0.85216	0.0067946	-0.16738	0.357	0.90669	-0.19801	0.010815	-0.70874	0.10973
Mar2_4	NavMS	25		5; 10	0.95245	-0.21777	0.012843	-0.72851	0.038718	0.92619	-0.46804	0.04488	-0.4594	0.045839
Mar3_3	NavMS	25		5; 11	0.93655	-0.54757	0.0071825	-0.42862	0.079597	0.96333	-0.4929	0.055896	-0.48582	0.055295
Mar3_6	NavMS	25		9; 14	0.97602	-0.13037	0.010877	-0.79252	0.0426	0.96342	-0.56993	0.030266	-0.37584	0.080971
Mar7_5	NavMS	25		; 10	Did not record					0.98196	-0.17615	0.025773	-0.80552	0.14431
				AVG								0.033526		0.087229
				SD								0.0174346		0.0404247
				SEM								0.00779697		0.0180785

## Sheet: Figure 3C
Date_Cell Number	Construct	[Riluzole] (uM)		Current Density - 0 mV
					Pre - Perfusion		Post-Perfusion		Calculated Block
				Cslow	Peak Current	Current Density	Peak Current	Current Density	Current Reduction (Post/Pre)	% Block (1 - column I)
Feb14_5	NavMS	Vehicle		12.27	-185.72	-15.1361	-185.63	-15.1288	0.999515	0.0004846
Feb14_7	NavMS	Vehicle		18.41	-240.46	-13.0614	-249.56	-13.5557	1.03784	-0.0378441
Mar23_1	NavMS	Vehicle		7.06	-81.437	-11.535	-81.021	-11.4761	0.994892	0.00510824
Mar23_7	NavMS	Vehicle		6.05	-101.14	-16.7174	-92.342	-15.2631	0.913012	0.0869883
Mar23_8	NavMS	Vehicle		11.35	-78.215	-6.89119	-80.766	-7.11595	1.03262	-0.0326152
May10_2	NavMS	Vehicle		9.78	-100.76	-10.3027	-112.8	-11.5337	1.11949	-0.119492
May13_5	NavMS	Vehicle		13.99	-274.21	-19.6004	-265.4	-18.9707	0.967871	0.0321287
May18_2	NavMS	Vehicle		16.68	-266.2	-15.9592	-257.91	-15.4622	0.968858	0.031142
May18_3	NavMS	Vehicle		8.19	-403.6	-49.2796	-403.21	-49.232	0.999034	0.000966303
May18_4	NavMS	Vehicle		10.89	-139.28	-12.7897	-133.57	-12.2654	0.959003	0.0409966
May18_6	NavMS	Vehicle		6.35	-60.975	-9.60236	-60.363	-9.50598	0.989963	0.0100369
				AVG		-16.5739		-16.4381		0.00174158
				SD		12.0782		11.9886		0.0558982
				SEM		3.64173		3.6147		0.0168539
Jan13_3	NavMS	1		12.08	-110.94	-9.18377	-110.29	-9.12997	0.994141	0.00585902
Feb10_1	NavMS	1		17.01	-75.89	-4.46149	-73.85	-4.34156	0.973119	0.026881
Feb10_4	NavMS	1		7.94	-132.39	-16.6738	-134.82	-16.9798	1.01835	-0.0183549
Feb10_6	NavMS	1		10.53	-115.57	-10.9753	-124.57	-11.83	1.07787	-0.0778749
Feb11_1	NavMS	1		13.88	-267.77	-19.2918	-286.89	-20.6693	1.0714	-0.0714046
				AVG		-12.1172		-12.5901		-0.0269789
				SD		5.93203		6.42519		0.0464156
				SEM		2.65289		2.87343		0.0207577
Nov26_1	NavMS	2.5		13.1	-171.58	-13.0977	-180.5	-13.7786	1.05199	-0.0519874
Nov30_2	NavMS	2.5		18.58	-189.31	-10.1889	-191.72	-10.3186	1.01273	-0.0127304
Jan13_2	NavMS	2.5		12.99	-479.35	-36.9015	-506.17	-38.9661	1.05595	-0.0559508
Jan26_4	NavMS	2.5		11.26	-96.32	-8.55417	-88.227	-7.83544	0.915978	0.084022
Jan26_8	NavMS	2.5		15.6	-809.91	-51.9173	-699.79	-44.8583	0.864034	0.135966
Feb 12_2	NavMS	2.5		10.85	-101	-9.30876	-96.93	-8.93364	0.959703	0.040297
Feb12_3	NavMS	2.5		9.41	-162.31	-17.2487	-183.79	-19.5313	1.13234	-0.132339
Feb12_4	NavMS	2.5		8.35	-153.92	-18.4335	-169.4	-20.2874	1.10057	-0.100572
Feb12_10	NavMS	2.5		7.95	-174.16	-21.9069	-173.7	-21.8491	0.997359	0.00264125
Mar9_2	NavMS	2.5		8.96	-63.789	-7.11931	-80.455	-8.97935	1.26127	-0.261268
Mar10_2	NavMS	2.5		9.12	-132	-14.4737	-128.9	-14.1338	0.976515	0.0234848
Mar10_6?	NavMS	2.5		5.56	-119.09	-21.4191	-96.758	-17.4025	0.812478	0.187522
May20_1	NavMS	2.5		6.58	-97.542	-14.824	-90.476	-13.7502	0.927559	0.0724406
May20_3	NavMS	2.5		9.58	-143.35	-14.9635	-141.91	-14.8132	0.989955	0.0100453
May20_4	NavMS	2.5		7.92	-153.35	-19.3624	-149.047	-18.8191	0.97194	0.02806
May25_2	NavMS	2.5		5.79	-72.506	-12.5226	-72.957	-12.6005	1.00622	-0.00622017
May25_4	NavMS	2.5		9.22	-107.75	-11.6866	-121.24	-13.1497	1.1252	-0.125197
May25_5	NavMS	2.5		10.15	-87.459	-8.61665	-83.962	-8.27212	0.960016	0.0399844
				AVG		-17.3636		-17.1266		-0.00676675
				SD		11.082		10.0142		0.104993
				SEM		2.61204		2.36037		0.0247472
Nov25_2	NavMS	5		11	-100.25	-9.11364	-105.53	-9.59364	1.05267	-0.0526683
Nov25_4	NavMS	5		9.15	-127.43	-13.9268	-81.024	-8.85508	0.635831	0.364169
Nov26_4	NavMS	5		18.75	-255.26	-13.6139	-240.7	-12.8373	0.94296	0.0570399
Mar3_8	NavMS	5		9.17	-102.33	-11.1592	-90.206	-9.83708	0.881521	0.118479
Mar4_1	NavMS	5		9.72	-112.67	-11.5916	-101.58	-10.4506	0.901571	0.098429
Mar4_7	NavMS	5		7.53	-92.108	-12.2321	-121.78	-16.1726	1.32214	-0.322144
May27_1	NavMS	5		8.76	-175.92	-20.0822	-168.32	-19.2146	0.956799	0.0432015
May27_7	NavMS	5		15.61	-147.09	-9.42281	-128.03	-8.20179	0.870419	0.129581
				AVG		-12.6428		-11.8953		0.0545109
				SD		3.46893		3.91447		0.193108
				SEM		1.22645		1.38397		0.0682739
Feb16_7	NavMS	25		7.7	-142.99	-18.5701	-145.17	-18.8532	1.01525	-0.0152458
Mar2_3	NavMS	25		7.88	-115.3	-14.632	-95.78	-12.1548	0.830703	0.169297
Mar2_4	NavMS	25		7.33	-115.58	-15.7681	-133.35	-18.1924	1.15375	-0.153746
Mar3_3	NavMS	25		9.94	-73.115	-7.35563	-78.595	-7.90694	1.07495	-0.0749504
Mar3_6	NavMS	25		12.66	-216.64	-17.1122	-237.09	-18.7275	1.0944	-0.0943962
Mar7_5	NavMS	25		7.77	-86.678	-11.1555	-77.96	-10.0335	0.899421	0.100579
				AVG		-14.0989		-14.3114		-0.0114104
				SD		4.15397		4.88182		0.123608
				SEM		1.69585		1.99299		0.0504629
Dec8_1	NavMS	100		12.23	-113.65	-9.29272	-107.85	-8.81848	0.948966	0.0510339
Dec8_2	NavMS	100		12.79	-4177	-326.583	-3664.6	-286.521	0.877328	0.122672
Dec8_4	NavMS	100		8.99	-125.95	-14.01	-100.73	-11.2047	0.799762	0.200238
Dec8_5	NavMS	100		13.66	-122.78	-8.98829	-97.521	-7.13917	0.794274	0.205726
Dec8_8	NavMS	100		9.61	-240.44	-25.0198	-138.98	-14.462	0.578024	0.421976
Dec8_9	NavMS	100		18.51	-145.41	-7.85575	-82.342	-4.44851	0.566275	0.433725
				AVG		-65.2916		-55.4323		0.239229
				SD		128.164		113.262		0.156762
				SEM		52.3226		46.2388		0.0639977

## Sheet: Figure 5A
Date_Cell Number	Construct	[Riluzole] (uM)		Steady-State Inactivation V1/2
				File #	V1/2 pre	slope pre	V1/2 post	slope post	deltaV1/2
Mar28_2	NavMS T207A	Vehicle		7; 13	-81.67	-4.3514	-86.338	-3.4605	-4.668
Mar28_5	NavMS T207A	Vehicle		21; 23	-77.749	-4.2197	-81.385	-4.0077	-3.636
Apr7_3	NavMS T207A	Vehicle		11;16	-91.578	-3.577	-93.953	-2.952	-2.375
Apr7_10	NavMS T207A	Vehicle		5; 8	-74.497	-2.9295	-78.7921	-3.199	-4.2951
Apr7_11	NavMS T207A	Vehicle		6; 12	-74.799	-2.8905	-82.959	-3.141	-8.16
				AVG	-80.0586	-3.59362	-84.6854	-3.35204	-4.62682
				SD	7.05731	0.68955	5.85712	0.409159	2.15914
				SEM	3.15612	0.308376	2.61939	0.182982	0.965596
Dec15_5	NavMS T207A	2.5		2; 6	-83.972	-4.6032	-89.291	-3.3719	-5.319
Mar11_3	NavMS T207A	2.5		6; 12	-78.5621	-2.7821	-81.3045	-3.15524	-2.7424
Mar11_5	NavMS T207A	2.5		8;10	-82.203	-3.0893	-90.018	-3.3017	-7.815
Mar11_6	NavMS T207A	2.5		6; 9	-81.162	-3.5497	-88.439	-2.9123	-7.277
Mar16_1	NavMS T207A	2.5		15;17	-89.514	-3.6431	-92.873	-3.3959	-3.359
Mar17_2	NavMS T207A	2.5		5;7	-83.211	-3.0426	-89.536	-2.4047	-6.325
				AVG	-83.104	-3.45167	-88.5769	-3.09029	-5.4729
				SD	3.66238	0.651038	3.86962	0.380349	2.0695
				SEM	1.49516	0.265785	1.57977	0.155277	0.84487
Feb14_5	NavMS	Vehicle		2; 6	-82.232	-2.6148	-86.756	-2.4538	-4.524
Feb14_7	NavMS	Vehicle		2;6	-77.879	-3.3954	-82.271	-3.4504	-4.392
Mar23_1	NavMS	Vehicle		9; 11	-82.12	-3.7744	-83.655	-3.7563	-1.535
Mar23_7	NavMS	Vehicle		15; 18	-91.482	-3.1244	-94.483	-4.1406	-3.001
Mar23_8	NavMS	Vehicle		9; 12	-79.717	-3.8139	-83.813	-4.5938	-4.096
May10_2	NavMS	Vehicle		7; 21	-84.209	-4.1501	-77.168	-3.529	7.041
May13_5	NavMS	Vehicle		7; 9	-75.998	-2.865	-79.259	-2.8649	-3.261
May18_2	NavMS	Vehicle		5; 7	-79.0368	-3.2828	-83.227	-3.2258	-4.1902
May18_3	NavMS	Vehicle		7; 9	-78.273	-2.6649	-81.993	-2.5041	-3.72
May18_4	NavMS	Vehicle		8; 19	-86.58	-3.4235	-88.985	-3.4767	-2.405
May18_6	NavMS	Vehicle		6; 10	-85.769	-2.4597	-87.707	-2.0936	-1.938
				AVG	-82.1178	-3.23354	-84.4834	-3.28082	-2.36556
				SD	4.59103	0.546525	4.80035	0.754367	3.27852
				SEM	1.38425	0.164783	1.44736	0.22745	0.98851
Nov26_1	NavMS	2.5		5; 9	-76.438	-3.088	-86.318	-2.7878	-9.88
Nov30_2	NavMS	2.5		3; 10	-86.629	-4.2177	-95.095	-3.3583	-8.466
Jan13_2	NavMS	2.5		2; 5	-79.547	-3.7422	-83.719	-3.0758	-4.172
Jan26_4	NavMS	2.5		4; 6	-83.533	-3.3434	-89.671	-2.7537	-6.138
Jan26_8	NavMS	2.5		3; 5	-86.772	-3.5319	-96.101	-3.0941	-9.329
Feb 12_2	NavMS	2.5		4; 6	-92.03	-2.9261	-101.19	-1.9483	-9.16
Feb12_3	NavMS	2.5		3; 7	-81.765	-2.6498	-88.408	-2.7611	-6.643
Feb12_4	NavMS	2.5		3; 7	-92.025	-4.6089	-100.24	-4.1346	-8.215
Feb12_10	NavMS	2.5		3; 7	-74.657	-3.1399	-82.942	-2.7128	-8.285
Mar9_2	NavMS	2.5		2; 11	-69.554	-2.9228	-81.387	-2.6815	-11.833
Mar10_2	NavMS	2.5		4; 9	-99.535	-2.9199	-106.71	-3.0286	-7.175
Mar10_6?	NavMS	2.5		3; 9?	-74.926	-2.6545	-94.919	-2.3341	-19.993
May20_1	NavMS	2.5		7; 11	-95.924	-2.5204	-107.58	-1.8828	-11.656
May20_3	NavMS	2.5		5; 9	-81.167	-4.1805	-88.321	-3.5342	-7.154
May20_4	NavMS	2.5		6; 12	-80.732	-3.5523	-87.287	-2.9812	-6.555
May25_2	NavMS	2.5		6; 13	-90.208	-4.2198	-121.27	-3.6406	-31.062
May25_4	NavMS	2.5		5; 17	-76.163	-4.0911	-83.189	-3.234	-7.026
May25_5	NavMS	2.5		5; 11	-92.629	-3.6255	-99.78	-2.5541	-7.151
				AVG	-84.1241	-3.44082	-94.1182	-2.91653	-9.99406
				SD	8.33273	0.632956	10.6001	0.563587	6.25102
				SEM	1.96404	0.149189	2.49846	0.132839	1.47338

## Sheet: Figure 7A
		SSFI
		P1158S/veh			P1158S/RIL 1
Cell #		mid point	slope		mid point	slope
1		-65	-3.4		-71.028	-3.2
2		-85.29	-2.3		-88.164	-2.9
3		-78.9	-4.1		-95.556	-3.6
4		-64.232	-4.6		-96.493	-1.65
5		-61.552	-5.4		-87.9	-2.7
		-70.9948	-3.96		-87.8282	-2.81
		4.67806	0.527826		4.56707	0.327261

## Sheet: Figure 7B
	INAP Fraction Persistent Current
Cell #	WT/Veh	P1158S/Veh	P1158S/RIL 1 M	P1158S/RIL 5 M
1	0.89	4.5	0.67	0.9
2	0.660156	4.3	0.92	0.8
3	0.927168	4.1292	1.1	0.76
4	0.821501	5.5	0.89	0.65
5	0.683109	5.6	0.75	0.92
	0.796387	4.80584	0.866	0.806
	0.0537999	0.309822	0.0742024	0.0491528

## Sheet: Supplementary_Figure 3A
Date_Cell Number	Construct	[Riluzole] (uM)		Steady-State Inactivation V1/2
				File #	V1/2 pre	slope pre	V1/2 post	slope post	deltaV1/2
Feb14_5	NavMS	Vehicle		2; 6	-82.232	-2.6148	-86.756	-2.4538	-4.524
Feb14_7	NavMS	Vehicle		2;6	-77.879	-3.3954	-82.271	-3.4504	-4.392
Mar23_1	NavMS	Vehicle		9; 11	-82.12	-3.7744	-83.655	-3.7563	-1.535
Mar23_7	NavMS	Vehicle		15; 18	-91.482	-3.1244	-94.483	-4.1406	-3.001
Mar23_8	NavMS	Vehicle		9; 12	-79.717	-3.8139	-83.813	-4.5938	-4.096
May10_2	NavMS	Vehicle		7; 21	-84.209	-4.1501	-77.168	-3.529	7.041
May13_5	NavMS	Vehicle		7; 9	-75.998	-2.865	-79.259	-2.8649	-3.261
May18_2	NavMS	Vehicle		5; 7	-79.0368	-3.2828	-83.227	-3.2258	-4.1902
May18_3	NavMS	Vehicle		7; 9	-78.273	-2.6649	-81.993	-2.5041	-3.72
May18_4	NavMS	Vehicle		8; 19	-86.58	-3.4235	-88.985	-3.4767	-2.405
May18_6	NavMS	Vehicle		6; 10	-85.769	-2.4597	-87.707	-2.0936	-1.938
				AVG	-82.1178	-3.23354	-84.4834	-3.28082	-2.36556
				SD	4.59103	0.546525	4.80035	0.754367	3.27852
				SEM	1.38425	0.164783	1.44736	0.22745	0.98851
Jan13_3	NavMS	1		4;7	-89.182	-2.791	-94.241	-2.7235	-5.059
Feb10_1	NavMS	1		4; 6	-76.483	-2.8899	-82.407	-2.7687	-5.924
Feb10_4	NavMS	1		2; 6	-76.164	-2.1097	-82.805	-2.834	-6.641
Feb10_6	NavMS	1		2; 7	-77.59	-3.3916	-82.918	-2.7096	-5.328
Feb11_1	NavMS	1		6; 10	-93.458	-2.6965	-92.365	-2.097	1.093
				AVG	-82.5754	-2.77574	-86.9472	-2.62656	-4.3718
				SD	8.1418	0.458922	5.8429	0.299984	3.11485
				SEM	3.64112	0.205236	2.61302	0.134157	1.393
Nov26_1	NavMS	2.5		5; 9	-76.438	-3.088	-86.318	-2.7878	-9.88
Nov30_2	NavMS	2.5		3; 10	-86.629	-4.2177	-95.095	-3.3583	-8.466
Jan13_2	NavMS	2.5		2; 5	-79.547	-3.7422	-83.719	-3.0758	-4.172
Jan26_4	NavMS	2.5		4; 6	-83.533	-3.3434	-89.671	-2.7537	-6.138
Jan26_8	NavMS	2.5		3; 5	-86.772	-3.5319	-96.101	-3.0941	-9.329
Feb 12_2	NavMS	2.5		4; 6	-92.03	-2.9261	-101.19	-1.9483	-9.16
Feb12_3	NavMS	2.5		3; 7	-81.765	-2.6498	-88.408	-2.7611	-6.643
Feb12_4	NavMS	2.5		3; 7	-92.025	-4.6089	-100.24	-4.1346	-8.215
Feb12_10	NavMS	2.5		3; 7	-74.657	-3.1399	-82.942	-2.7128	-8.285
Mar9_2	NavMS	2.5		2; 11	-69.554	-2.9228	-81.387	-2.6815	-11.833
Mar10_2	NavMS	2.5		4; 9	-99.535	-2.9199	-106.71	-3.0286	-7.175
Mar10_6?	NavMS	2.5		3; 9?	-74.926	-2.6545	-94.919	-2.3341	-19.993
May20_1	NavMS	2.5		7; 11	-95.924	-2.5204	-107.58	-1.8828	-11.656
May20_3	NavMS	2.5		5; 9	-81.167	-4.1805	-88.321	-3.5342	-7.154
May20_4	NavMS	2.5		6; 12	-80.732	-3.5523	-87.287	-2.9812	-6.555
May25_2	NavMS	2.5		6; 13	-90.208	-4.2198	-121.27	-3.6406	-31.062
May25_4	NavMS	2.5		5; 17	-76.163	-4.0911	-83.189	-3.234	-7.026
May25_5	NavMS	2.5		5; 11	-92.629	-3.6255	-99.78	-2.5541	-7.151
				AVG	-84.1241	-3.44082	-94.1182	-2.91653	-9.99406
				SD	8.33273	0.632956	10.6001	0.563587	6.25102
				SEM	1.96404	0.149189	2.49846	0.132839	1.47338
Nov25_2	NavMS	5		7; 11	-86.204	-2.1969	-92.94	-2.3856	-6.736
Nov25_4	NavMS	5		4; 11	-86.97	-2.8353	-102.43	-2.2956	-15.46
Nov26_4	NavMS	5		4; 8	-79.533	-2.8333	-87.43	-2.2764	-7.897
Mar3_8	NavMS	5		3; 12	-80.433	-2.1236	-97.419	-2.8602	-16.986
Mar4_1	NavMS	5		6; 9	-93.443	-3.1067	-97.435	-2.667	-3.992
Mar4_7	NavMS	5		2; 12	-85.916	-2.7193	-94.318	-2.3641	-8.402
May27_1	NavMS	5		7; 13	-80.227	-3.2568	-90.993	-2.0687	-10.766
May27_7	NavMS	5		7; 15	-87.988	-3.7794	-101.25	-2.6553	-13.262
				AVG	-85.0892	-2.85641	-95.5269	-2.44661	-10.4376
				SD	4.7786	0.543351	5.09758	0.258651	4.50455
				SEM	1.68949	0.192104	1.80227	0.0914469	1.5926
Feb16_7	NavMS	25		2;8	-80.505	-3.0312	-96.356	-2.49	-15.851
Mar2_3	NavMS	25		5;8	-85.369	-3.1824	-107.71	-2.3042	-22.341
Mar2_4	NavMS	25		2;7	-82.774	-2.5962	-87.832	-2.5657	-5.058
Mar3_3	NavMS	25		6; 8	-91.596	-5.4303	-102.67	-3.5953	-11.074
Mar3_6	NavMS	25		4; 11	-81.6386	-3.82729	-88.401	-2.5942	-6.7624
Mar7_5	NavMS	25		2; 12	-80.991	-2.0176	-100.89	-2.449	-19.899
				AVG	-83.8123	-3.3475	-97.3098	-2.6664	-13.4976
				SD	4.18832	1.18563	7.99774	0.466428	7.03116
				SEM	1.70988	0.484033	3.26506	0.190419	2.87046

## Sheet: Supplementary_Figures 3B+C
Date_Cell Number	Construct	[Riluzole] (uM)		GV
				File Number	V1/2 pre	slope pre	V1/2 post	slope post
Feb14_5	NavMS	Vehicle		4; 7	-40.555	3.4639	-42.578	3.6027
Feb14_7	NavMS	Vehicle		4; 7	-37.988	3.5391	-37.668	3.3863
Mar23_1	NavMS	Vehicle		6; 12	-39.338	2.942	-40.198	2.7376
Mar23_7	NavMS	Vehicle		10; 17	-43.076	4.2796	-50.005	2.8872
Mar23_8	NavMS	Vehicle		7; 14	-33.876	3.3521	-34.112	2.9514
				AVG			-40.9122
				SD			5.97352
				SEM			-18.2965
Feb10_4	NavMS	1		3; 7	-34.462	3.8108	-40.086	3.3675
Feb10_6	NavMS	1		5; 8	-48.515	4.2242	-40.54	3.3809
Feb11_1	NavMS	1		8; 12	-49.125	3.3373	-50.527	3.2488
				AVG			-43.7177
				SD			5.90142
				SEM			3.40719
Feb 12_2	NavMS	2.5		3;7	-25.411	2.5996	-40.6789	3.0753
Feb12_3	NavMS	2.5		4; 8	-33.748	3.3547	-34.451	2.9571
Feb12_4	NavMS	2.5		4; 8	-41.068	4.0058	-44.877	3.8808
Feb12_10	NavMS	2.5		4; 8	-38.979	4.7594	-42.984	5.0907
Mar9_2	NavMS	2.5		4; 9	-35.525	3.404	-38.783	3.0788
Mar10_2	NavMS	2.5		6; 11	-36.929	3.3308	-38.994	2.9526
				AVG			-40.128
				SD			3.64243
				SEM			1.48702
Mar3_8	NavMS	5		5; 10	-36.766	3.0728	-40.21	2.6871
Mar4_1	NavMS	5		5; 11	-37.515	2.9613	-37.903	3.2976
Mar4_7	NavMS	5		4; 13	-28.033	2.7878	-33.822	2.6382
May27_1	NavMS	5		4; 11	-42.94	2.326	-45.45	3.38
May27_7	NavMS	5		; 10			-54.338	2.5691
				AVG			-42.3446
				SD			7.91208
				SEM			3.53839
Feb16_7	NavMS	25		4; 10	-27.273	2.6485	-30.541	2.3787
Mar2_3	NavMS	25		4;10	-34.729	3.3521	-32.217	2.3698
Mar2_4	NavMS	25		4; 10	-30.781	2.7763	-33.888	2.7744
Mar3_3	NavMS	25		4; 10	-41.124	1.9516	-40.172	3.5314
Mar3_6	NavMS	25		8; 13	-39.111	4.6983	-41.283	4.6111
Mar7_5	NavMS	25		4; 9	-35.75	3.5052	-38.418	3.0571
				AVG			-36.0865
				SD			4.46519
				SEM			1.82291

## Sheet: Supplementary_Figure 4A
	SSFI
	WT 1.4/veh			WT/RIL 1
Cell #	mid point	slope		mid point	slope
1	-64.817	-2.8		-72.508	-2.9
2	-75.859	-2.8		-84.173	-2.48
3	-66.652	-2.6		-69.861	-2.6
4	-62.748	-1.58		-88.582	-1.8
5	-67.4	-2.3		-80	-2.3
	-67.4952	-2.416		-79.0248	-2.416
	2.24033	0.228158		3.50171	0.182362

[truncated: 3 more sheets: Supplementary_Figure 4B, Supplementary_Figure 4C, Supplementray_Figure 4D]
